# Supplementary material for: Adjuvant Chemoradiotherapy Associated with Improved Overall Survival in Resected Esophageal Squamous Cell Carcinoma after Neoadjuvant Chemoradiotherapy in Intensity-Modulated Radiotherapy Era
Source: Biomedicines. 2022 Nov 21;10(11):2989. doi: 10.3390/biomedicines10112989 (PMC9687609; doi:10.3390/biomedicines10112989)
Supplement: Supplementary file 1 [file biomedicines-10-02989-s001.zip]

Archive with 1 entries (1 files):
- biomedicines-1978450-supplementary.pdf
